# Supplementary material for: MALDI Mass Spectrometry Imaging Highlights Specific Metabolome and Lipidome Profiles in Salivary Gland Tumor Tissues
Source: Metabolites. 2022 Jun 8;12(6):530. doi: 10.3390/metabo12060530 (PMC9228942; doi:10.3390/metabo12060530)
Supplement: Supplementary file 1 [file metabolites-12-00530-s001.zip]

Archive with 1 entries (1 files):
- metabolites-1739705-supplementary.pdf
